# Supplementary material for: Decavanadate-Bearing Guanidine Derivatives Developed as Antimicrobial and Antitumor Species
Source: Int J Mol Sci. 2023 Dec 5;24(24):17137. doi: 10.3390/ijms242417137 (PMC10742724; doi:10.3390/ijms242417137)
Supplement: Supplementary file 1 [file ijms-24-17137-s001.zip]

Archive with 1 entries (1 files):
- ijms-2719105-supplementary.pdf
